# Supplementary material for: Weaning transition, but not the administration of probiotic candidate Kazachstania slooffiae, shaped the gastrointestinal bacterial and fungal communities in nursery piglets
Source: Front Vet Sci. 2024 Jan 11;10:1303984. doi: 10.3389/fvets.2023.1303984 (PMC10808496; doi:10.3389/fvets.2023.1303984)
Supplement: Supplementary file 1 [file Table_1.XLSX]

## Sheet: 16S - Organ Region
Alpha Diversity (Shannon)								Beta Diversity (Bray-Curtis)
Main Effects after GLMSELECT		p-value						Main Effects after GLMSELECT		p-value
age		0.0233751						age		< 0.0001
organ region		< 0.0001						organ region		< 0.0001
farrow		0.0019045						farrow		0.7962
age x organ region		0.0006509						organ region x age		< 0.0001
age x farrow		0.0243999						organ region x farrow		< 0.035
Stomach emmeans pairwise contrasts by age								PC1
	estimate	SE		p-value
age21 - age49	-0.214	0.216		0.322				Stomach LSMEANS pairwise contrasts by age
										p-value
Jejunum emmeans pairwise contrasts by age								age21 - age49		< 0.0001
	estimate	SE		p-value
age21 - age49	-0.481	0.241		0.0477				Jejunum LSMEANS pairwise contrasts by age
										p-value
Cecum emmeans pairwise contrasts by age								age21 - age49		< 0.0001
	estimate	SE		p-value
age21 - age49	0.111	0.18		0.5393				Cecum LSMEANS pairwise contrasts by age
										p-value
Colon emmeans pairwise contrasts by age								age21 - age49		< 0.0001
	estimate	SE		p-value
age21 - age49	-0.993	0.205		< 0.0001				Colon LSMEANS pairwise contrasts by age
										p-value
D21 emmeans pairwise contrasts by organ region								age21 - age49		< 0.0001
	estimate	SE		p-value
cecum - colon	1.355	0.203		< 0.0001				PC2
cecum - jejunum	1.814	0.222		< 0.0001
cecum - stomach	0.222	0.207		0.7068				Stomach LSMEANS pairwise contrasts by age
colon - jejunum	0.459	0.24		0.2268						p-value
colon - stomach	-1.133	0.227		< 0.0001				age21 - age49		1
jejunum - stomach	-1.592	0.243		< 0.0001
								Jejunum LSMEANS pairwise contrasts by age
D49 emmeans pairwise contrasts by organ region										p-value
	estimate	SE		p-value				age21 - age49		0
cecum - colon	0.251	0.182		0.5123
cecum - jejunum	1.223	0.202		< 0.0001				Cecum LSMEANS pairwise contrasts by age
cecum - stomach	-0.0103	0.19		0.9485						p-value
colon - jejunum	0.972	0.205		< 0.0001				age21 - age49		1
colon - stomach	-0.354	0.193		0.2608
jejunum - stomach	-1.326	0.211		< 0.0001				Colon LSMEANS pairwise contrasts by age
										p-value
Farrow 1 emmeans pairwise contrasts by age								age21 - age49		0.5
	estimate	SE		p-value
age21 - age49	-0.161	0.152		0.297				PC1				PC2
Farrow 2 emmeans pairwise contrasts by age								D21 LSMEANS pairwise contrasts by organ region				D21 LSMEANS pairwise contrasts by organ region
	estimate	SE		p-value						p-value				p-value
age21 - age49	-0.628	0.146		0.0002				cecum - colon		0.3778		cecum - colon		< 0.0001
								cecum - jejunum		0.2231		cecum - jejunum		< 0.0001
D21 emmeans pairwise contrasts by farrow								cecum - stomach		0.997		cecum - stomach		0.0023
	estimate	SE		p-value				colon - jejunum		0.0015		colon - jejunum		< 0.0001
farrow1 - farrow2	0.4998	0.162		0.003				colon - stomach		0.8937		colon - stomach		< 0.0001
								jejunum - stomach		0.0919		jejunum - stomach		0.6587
D49 emmeans pairwise contrasts by farrow
	estimate	SE		p-value				D49 LSMEANS pairwise contrasts by organ region				D49 LSMEANS pairwise contrasts by organ region
farrow1 - farrow2	0.0332	0.146		0.8213						p-value				p-value
								cecum - colon		0.0055		cecum - colon		< 0.0001
								cecum - jejunum		< 0.0001		cecum - jejunum		0.9992
								cecum - stomach		0.4078		cecum - stomach		0.056
								colon - jejunum		0.0002		colon - jejunum		< 0.0001
								colon - stomach		0.8335		colon - stomach		0.2608
								jejunum - stomach		< 0.0001		jejunum - stomach		0.029
								PC1				PC2
								Stomach LSMEANS pairwise contrasts by organ region				Stomach LSMEANS pairwise contrasts by organ region
										p-value				p-value
								farrow1 - farrow 2		0.6415		farrow1 - farrow 2		1
								Jejunum LSMEANS pairwise contrasts by organ region				Jejunum LSMEANS pairwise contrasts by organ region
										p-value				p-value
								farrow1 - farrow 2		0.9728		farrow1 - farrow 2		0.997
								Cecum LSMEANS pairwise contrasts by organ region				Cecum LSMEANS pairwise contrasts by organ region
										p-value				p-value
								farrow1 - farrow 2		0.9364		farrow1 - farrow 2		1
								Colon LSMEANS pairwise contrasts by organ region				Colon LSMEANS pairwise contrasts by organ region
										p-value				p-value
								farrow1 - farrow 2		0.6344		farrow1 - farrow 2		0.4976
								PC1				PC2
								Farrow 1 LSMEANS pairwise contrasts by organ region				Farrow 1 LSMEANS pairwise contrasts by organ region
										p-value				p-value
								cecum - colon		0.3705		cecum - colon		< 0.0001
								cecum - jejunum		< 0.0001		cecum - jejunum		0.265
								cecum - stomach		1		cecum - stomach		0.025
								colon - jejunum		0.0016		colon - jejunum		< 0.0001
								colon - stomach		0.712		colon - stomach		< 0.0001
								jejunum - stomach		< 0.0001		jejunum - stomach		0.994
								Farrow 2 LSMEANS pairwise contrasts by organ region				Farrow 2 LSMEANS pairwise contrasts by organ region
										p-value				p-value
								cecum - colon		0.991		cecum - colon		< 0.0001
								cecum - jejunum		0.0012		cecum - jejunum		0.0571
								cecum - stomach		0.9456		cecum - stomach		0.0054
								colon - jejunum		0.0001		colon - jejunum		< 0.0001
								colon - stomach		0.5677		colon - stomach		< 0.0001
								jejunum - stomach		0.0496		jejunum - stomach		0.999

## Sheet: 16S - Feces
Alpha Diversity (Shannon)								Beta Diversity (Bray-Curtis)
Main Effects after GLMSELECT		p-value						Main Effects after GLMSELECT		p-value
treatment		0.57311						age		< 0.0001
age		0.0162						farrow		0.0363
farrow		0.42057						treatment		0.1762
age x farrow		0.05594						treatment x age x farrow		> 0.05
emmeans pairwise contrasts by age								LSMEANS pairwise contrasts by age
	estimate	SE		p-value						p-value
age14 - age21	-0.0148	0.0378		0.0003				age14 - age21		0.0007
age14 - age49	-0.11	0.0382		0.0116				age14 - age49		< 0.0001
age21 - age49	0.038	0.0384		0.5843				age21 - age49		< 0.0001

## Sheet: ITS - Organ Region
Alpha Diversity (Shannon)								Beta Diversity (Bray-Curtis)
Main Effects after GLMSELECT		p-value						Main Effects after GLMSELECT		p-value
age		0.0321129						age		< 0.0001
organ region		0.0007828						treatment		0.04
treatment		0.97159						farrow		< 0.0001
age x organ region x treatment		< 0.0001						organ region		< 0.0001
								treatment x farrow		0.0704
*Full model had rank deficiency error. Ran analyses by organ region.								treatment x organ region x age		< 0.0001
Stomach								*Terms not estimable when random effects included (such as sow), so organ regions analyzed individually such that sow was not a factor. Organ regions were collected from only one piglet per sow per timepoint, so variability due to sow is assumed to be the same as variability due to piglet here.
Main Effects		p-value						Stomach
age		0.0548
farrow		0.08963						Main Effects		p-value
age x farrow		0.06478						age		< 0.0001
Duodenum								Duodenum
Main Effects		p-value						Main Effects		p-value
treatment		2.653e-06						age		0.0422
								treatment		< 0.0001
emmeans pairwise contrasts by treatment
	estimate	SE		p-value				LSMEANS pairwise contrasts by treatment
control - post	-1.642	0.299		<.0001						p-value
control - pre	-0.762	0.294		0.0589				control - pre		< 0.0001
control - prepost	-1.475	0.29		<.0001				control - prepost		0.0004
post - pre	0.88	0.281		0.0152				control - post		< 0.0001
post - prepost	0.167	0.277		0.9304				pre - prepost		0.0026
pre - prepost	-0.713	0.271		0.0542				post - pre		0.9377
								post - prepost		0.0015
Jejunum
								Jejunum
Main Effects		p-value
treatment		0.01262						Main Effects		p-value
								age		0.0015
emmeans pairwise contrasts by treatment								treatment		0.0018
	estimate	SE		p-value
control - post	0.757	0.301		0.0702				LSMEANS pairwise contrasts by treatment
control - pre	1.024	0.315		0.011						p-value
control - prepost	0.578	0.295		0.2177				control - pre		0.0003
post - pre	0.267	0.325		0.8444				control - prepost		0.0006
post - prepost	-0.178	0.306		0.9367				control - post		0.0127
pre - prepost	-0.446	0.32		0.5104				pre - prepost		0.8742
								post - pre		0.4004
								post - prepost		0.4196
Cecum
Main Effects		p-value						Cecum
age		4.032e-05
treatment		0.01502						Main Effects		p-value
age x treatment		0.03514						age		< 0.0001
								treatment		0.1702
"Control" emmeans pairwise contrasts by age
	estimate	SE		p-value
age21 - age49	1.545	0.341		<.0001				Colon
"Pre" emmeans pairwise contrasts by age								Main Effects		p-value
	estimate	SE		p-value				age		< 0.0001
age21 - age49	0.754	0.345		0.0337				treatment		0.0641
"Post" emmeans pairwise contrasts by age
	estimate	SE		p-value
age21 - age49	0.235	0.364		0.521
"Pre-Post" emmeans pairwise contrasts by age
	estimate	SE		p-value
age21 - age49	1.466	0.341		0.0001
D21 emmeans pairwise contrasts by treatment
	estimate	SE		p-value
control - post	1.0542	0.374		0.0341
control - pre	0.4935	0.355		0.5119
control - prepost	-0.0818	0.341		0.9951
post - pre	-0.5607	0.386		0.4747
post - prepost	-1.136	0.374		0.0195
pre - prepost	-0.5753	0.355		0.3773
D49 emmeans pairwise contrasts by treatment
	estimate	SE		p-value
control - post	-0.256	0.33		0.8653
control - pre	-0.2979	0.33		0.8038
control - prepost	-0.1614	0.341		0.9646
post - pre	-0.0419	0.319		0.9992
post - prepost	0.0947	0.33		0.9917
pre - prepost	0.1366	0.33		0.9759
Colon
Main Effects		p-value
age		0.02809
treatment		0.12776

## Sheet: ITS - Feces
Alpha Diversity (Shannon)								Beta Diversity (Bray-Curtis)
Main Effects after GLMSELECT		p-value						Main Effects after GLMSELECT		p-value
age		0.009161						age		< 0.0001
treatment		0.061279						farrow		0.0026
sex		0.775679						treatment		< 0.0001
farrow		0.711402						sex		0.0157
age x treatment		0.052099						treatment x age x farrow		< 0.0001
age x sex		0.731394
treatment by gender		0.099925
age x farrow		< 0.0001						LSMEANS pairwise contrasts by age
treatment x farrow		0.047547								p-value
sex by farrow		0.571811						age14 - age21		0.0007
age x treatment x farrow		0.186161						age14 - age49		< 0.0001
treatment x gender x farrow		0.079946						age21 - age49		< 0.0001
Farrow 1 emmeans pairwise contrasts by age								PC1				PC2
	estimate	SE		p-value
age14 - age21	-0.0598	0.123		< 0.0001				LSMEANS pairwise contrasts by age				LSMEANS pairwise contrasts by age
age14 - age49	0.463	0.112		0.0001				Farrow 1 and CONT treatment held constant		p-value		Farrow 1 and CONT treatment held constant		p-value
age21 - age49	1.061	0.114		< 0.0001				age14 - age21		1		age14 - age21		0.0953
								age14 - age49		<.0001		age14 - age49		1
Farrow 2 emmeans pairwise contrasts by age								age21 - age49		<.0001		age21 - age49		0.1567
	estimate	SE		p-value
age14 - age21	-0.336	0.105		0.0043				Farrow 1 and POST treatment held constant				Farrow 1 and POST treatment held constant
age14 - age49	-0.516	0.104		< 0.0001				age14 - age21		0.9999		age14 - age21		0.0001
age21 - age49	-0.18	0.104		0.1943				age14 - age49		<.0001		age14 - age49		0.2011
								age21 - age49		<.0001		age21 - age49		<.0001
								Farrow 1 and PRE treatment held constant				Farrow 1 and PRE treatment held constant
								age14 - age21		1		age14 - age21		0.0035
								age14 - age49		<.0001		age14 - age49		0.9939
								age21 - age49		<.0001		age21 - age49		0.152
								Farrow 1 and PREPOST treatment held constant				Farrow 1 and PREPOST treatment held constant
								age14 - age21		0.6588		age14 - age21		0.0003
								age14 - age49		<.0001		age14 - age49		0.4738
								age21 - age49		<.0001		age21 - age49		0.831
								Farrow 2 and CONT treatment held constant				Farrow 2 and CONT treatment held constant
								age14 - age21		1		age14 - age21		0.0063
								age14 - age49		<.0001		age14 - age49		1
								age21 - age49		<.0001		age21 - age49		0.0658
								Farrow 2 and POST treatment held constant				Farrow 2 and POST treatment held constant
								age14 - age21		0.9857		age14 - age21		<.0001
								age14 - age49		<.0001		age14 - age49		0.8814
								age21 - age49		<.0001		age21 - age49		0.2987
								Farrow 2 and PRE treatment held constant				Farrow 2 and PRE treatment held constant
								age14 - age21		1		age14 - age21		0.7745
								age14 - age49		<.0001		age14 - age49		1
								age21 - age49		<.0001		age21 - age49		0.9994
								Farrow 2 and PREPOST treatment held constant				Farrow 2 and PREPOST treatment held constant
								age14 - age21		0.9728		age14 - age21		<.0001
								age14 - age49		<.0001		age14 - age49		1
								age21 - age49		<.0001		age21 - age49		<.0001
								PC1				PC2
								CON treatment and D14 held constant		p-value		CON treatment and D14 held constant		p-value
								farrow 1 - farrow 2		1		farrow 1 - farrow 2		1
								CON treatment and D21 held constant				CON treatment and D21 held constant
								farrow 1 - farrow 2		1		farrow 1 - farrow 2		1
								CON treatment and D49 held constant				CON treatment and D49 held constant
								farrow 1 - farrow 2		1		farrow 1 - farrow 2		0.9999
								POST treatment and D14 held constant				POST treatment and D14 held constant
								farrow 1 - farrow 2		1		farrow 1 - farrow 2		1
								POST treatment and D21 held constant				POST treatment and D21 held constant
								farrow 1 - farrow 2		1		farrow 1 - farrow 2		1
								POST treatment and D49 held constant				POST treatment and D49 held constant
								farrow 1 - farrow 2		1		farrow 1 - farrow 2		0.8128
								PRE treatment and D14 held constant				PRE treatment and D14 held constant
								farrow 1 - farrow 2		1		farrow 1 - farrow 2		0.9386
								PRE treatment and D21 held constant				PRE treatment and D21 held constant
								farrow 1 - farrow 2		0.0022		farrow 1 - farrow 2		<.0001
								PRE treatment and D49 held constant				PRE treatment and D49 held constant
								farrow 1 - farrow 2		0.6061		farrow 1 - farrow 2		1
								PREPOST treatment and D14 held constant				PREPOST treatment and D14 held constant
								farrow 1 - farrow 2		1		farrow 1 - farrow 2		0.9994
								PREPOST treatment and D21 held constant				PREPOST treatment and D21 held constant
								farrow 1 - farrow 2		0.4719		farrow 1 - farrow 2		0.9999
								PREPOST treatment and D49 held constant				PREPOST treatment and D49 held constant
								farrow 1 - farrow 2		1		farrow 1 - farrow 2		1
								PC1				PC2
								Farrow 1 and D14 held constant		p-value		Farrow 1 and D14 held constant		p-value
								con - post		1		con - post		1
								con - pre		1		con - pre		1
								con - prepost		0.9995		con - prepost		0.9995
								pre - post		1		pre - post		0.2928
								pre - prepost		1		pre - prepost		1
								post - prepost		1		post - prepost		0.9532
								Farrow 1 and D21 held constant				Farrow 1 and D21 held constant
								con - post		0.9999		con - post		0.9999
								con - pre		1		con - pre		1
								con - prepost		0.9959		con - prepost		0.9959
								pre - post		1		pre - post		0.3422
								pre - prepost		0.7494		pre - prepost		0.4777
								post - prepost		0.1528		post - prepost		1
								Farrow 1 and D49 held constant				Farrow 1 and D49 held constant
								con - post		0.8556		con - post		0.9999
								con - pre		1		con - pre		1
								con - prepost		0.9998		con - prepost		0.9992
								pre - post		0.999		pre - post		0.9836
								pre - prepost		1		pre - prepost		0.9699
								post - prepost		1		post - prepost		1
								Farrow 2 and D14 held constant				Farrow 2 and D14 held constant
								con - post		1		con - post		1
								con - pre		1		con - pre		0.6024
								con - prepost		1		con - prepost		0.7317
								pre - post		1		pre - post		0.5836
								pre - prepost		1		pre - prepost		1
								post - prepost		1		post - prepost		0.7344
								Farrow 2 and D21 held constant				Farrow 2 and D21 held constant
								con - post		0.6363		con - post		0.996
								con - pre		1		con - pre		0.9786
								con - prepost		0.2989		con - prepost		0.1915
								pre - post		0.8994		pre - post		0.2761
								pre - prepost		0.7416		pre - prepost		1
								post - prepost		1		post - prepost		0.0002
								Farrow 2 and D49 held constant				Farrow 2 and D49 held constant
								con - post		1		con - post		1
								con - pre		0.9999		con - pre		1
								con - prepost		1		con - prepost		1
								pre - post		1		pre - post		0.9999
								pre - prepost		0.9319		pre - prepost		0.9999
								post - prepost		0.9996		post - prepost		1
